# Supplementary material for: A Novel Anti-B7-H3 × Anti-CD3 Bispecific Antibody with Potent Antitumor Activity
Source: Life (Basel). 2022 Jan 21;12(2):157. doi: 10.3390/life12020157 (PMC8879513; doi:10.3390/life12020157)
Supplement: Supplementary file 1 [file life-12-00157-s001.zip]

Archive with 1 entries (1 files):
- life-1539023-supplementary.pdf
